# Supplementary material for: A signature of seven immune‐related genes predicts overall survival in male gastric cancer patients
Source: Cancer Cell Int. 2021 Feb 18;21:117. doi: 10.1186/s12935-021-01823-0 (PMC7891008; doi:10.1186/s12935-021-01823-0)
Supplement: Supplementary file 1 — Additional file 1. The detail of risk score for each male GC patient in TCGA dataset. [file 12935_2021_1823_MOESM1_ESM.txt]

id	futime	fustat	LCN12	CCL21	RNASE2	CGB5	NRG4	AGTR1	NPR3	riskScore	risk
TCGA-CD-A489	0.942465753424658	1	0.54063	73.69047	1.801538	4.286857	0.1889235	7.830937	0.8986042	2.94945736561522	high
TCGA-D7-5578	1.05479452054795	0	0.1665892	102.1988	2.125189	0.09306676	0.0272254	0.03938212	0.02776627	0.70756420870968	low
TCGA-VQ-A8PK	1.48767123287671	1	0.3312937	7.108268	0.3244528	0.1638419	1.317686	0.07043181	0.6300331	1.06982732948859	high
TCGA-VQ-A8PC	3.85479452054795	1	1.186388	37.9319	0.9823948	0.06414079	0.4798097	0.1279542	0.1981971	0.878530139158322	high
TCGA-VQ-A927	0.547945205479452	1	0.344961	40.38092	0.2179704	0.07115668	2.869622	0.1032365	0.3229908	1.81527764690898	high
TCGA-FP-7735	0.29041095890411	1	0.7082152	30.2635	32.35399	0	0.03112403	0.1313129	0.0568717	1.09367284194044	high
TCGA-CG-4475	1.91506849315068	0	0.2883394	37.26932	3.606592	0.01610838	0.05654743	0.6154254	0.8279881	0.865186272641115	high
TCGA-RD-A7C1	1.38904109589041	1	0.476704	21.49221	2.307285	0.1183625	0.4748616	0.4150004	0.4489821	0.8703653323999	high
TCGA-D7-A4YX	1.26301369863014	0	0.3609225	14.32823	0.6654831	0	0.04494094	0.01444623	0.1107649	0.618983691545763	low
TCGA-VQ-A92D	4.8	0	1.065685	8.433347	0.4421141	0.5200809	0.06177215	0.003309434	0.05249944	0.670619472869607	low
TCGA-BR-6802	1.28493150684932	0	0.1784366	19.16693	0.8883229	1.495282	0.149974	0.144627	0.1784457	0.665943155602779	low
TCGA-D7-8572	1.4	0	0.7982238	39.72238	2.052718	0.2126317	0.2073417	0.9297646	0.4606823	0.924057054772585	high
TCGA-BR-8297	0.616438356164384	0	0.08181984	53.14439	0.5651692	0.3565341	0.2865362	4.161385	0.272357	1.318493450722	high
TCGA-D7-A6F2	1.3041095890411	0	1.275765	15.78847	0.8067078	0.0172432	0.1383569	0.07922057	0.1469849	0.74293524345135	low
TCGA-CD-5798	0.235616438356164	0	0.03547584	120.8411	2.141418	0.01981895	0.006626012	3.244409	2.598315	2.06146387900504	high
TCGA-BR-7196	1.06849315068493	0	0.1133855	33.02751	2.358698	0	0.05445673	0.5995485	0.913301	0.835565817101154	low
TCGA-VQ-A925	0.378082191780822	1	0.5998104	5.600061	0.09443916	0.1332287	4.887468	0.02050074	0.1579615	3.36640558715639	high
TCGA-CG-5721	0.501369863013699	0	0.03559313	33.1742	2.303543	0.1590757	0.01329584	0.2356006	0.0491549	0.633216244139585	low
TCGA-BR-8483	0.449315068493151	0	1.004956	1.823733	0.549903	0.3194338	0.02427168	2.956219	1.099072	1.26874756064784	high
TCGA-CD-5801	1.0986301369863	1	0.4519739	23.33335	1.919196	0	0.02979444	0.01436609	0.2481551	0.667250928496814	low
TCGA-FP-8099	1.42191780821918	0	0.5126628	1.490289	0.7223273	0.0486347	0.1165293	0.08624106	2.165454	1.03196491921139	high
TCGA-B7-A5TJ	0.917808219178082	0	1.025419	1.603908	0.310959	0.7502441	0.05833186	0.0337513	0.06543976	0.663027834355978	low
TCGA-RD-A8MV	10.1917808219178	0	0.4739096	20.50457	2.137154	0.1650418	0.3310677	0.02494252	0.04923986	0.710230077934563	low
TCGA-IN-A6RS	1.04931506849315	0	0.3520076	0.4881491	1.155006	0	0.0986195	0.01729154	0.05028935	0.610526294687732	low
TCGA-CG-5724	1.0027397260274	1	0.06483286	11.37329	3.800519	224.8582	0.02906203	0.1156068	0.06113122	6.35050975653681	high
TCGA-D7-8573	1.62465753424658	0	0.2048119	3.092224	0.5490308	0.07041248	0.1147614	0.05959147	0.0405143	0.601412214006912	low
TCGA-D7-6522	1.55068493150685	0	0.1339253	274.0401	6.625624	0	0.02626465	0.6458702	0.1989849	1.16965138579027	high
TCGA-BR-8686	1.30684931506849	0	0.6997562	78.74592	1.679614	0	0.1232288	1.061416	0.1828027	0.9007605331147	high
TCGA-BR-7717	1.51232876712329	1	0.08253922	65.02666	0.9482549	3.064634	0.09249774	0.5351997	0.1850424	0.754718283080489	low
TCGA-FP-8211	1.13150684931507	0	0.4080586	69.26216	0.932084	0.03218345	0.1963664	0.01167321	0.3045163	0.76151250432889	low
TCGA-VQ-A8P5	0.643835616438356	1	0.4530588	21.5264	1.220185	0.09958267	0.1623043	0.4695532	0.6727256	0.8128328058413	low
TCGA-VQ-A91S	1.89041095890411	0	2.107409	3.632982	0.08775381	0	0.09218423	0.003174915	0.1040887	0.777605286292924	low
TCGA-BR-7715	1.28493150684932	0	0.9029978	42.51572	1.386895	0	0.02153077	0.2232038	0.265332	0.752855373648296	low
TCGA-VQ-A928	0.476712328767123	1	3.817661	13.86141	0.7675385	0.05624903	0.1763023	0.2482243	0.3967692	1.16055830791971	high
TCGA-VQ-A8PD	1.35890410958904	1	0.1342294	163.9819	1.163459	4.049387	0.6500486	0.182622	0.05752981	1.03049483097468	high
TCGA-VQ-A8PJ	0.224657534246575	1	0.3640632	2.904039	0.5239085	0.06355865	0.9264731	2.053277	0.04334306	1.08666176843645	high
TCGA-VQ-A8PO	0.772602739726027	1	0.120968	10.11217	0.6323343	0	0.04338017	0.06667223	0.006912808	0.58373754329556	low
TCGA-IN-8663	0.282191780821918	1	0.6192383	4.84898	0.5780241	116.8771	0.2717973	0.01254768	0.08699264	2.27186595076907	high
TCGA-RD-A8MW	3.15890410958904	1	0.1837997	51.35879	3.55451	0	0.08186207	0.2673892	0.7890996	0.830556581822397	low
TCGA-CG-4469	0.589041095890411	1	0.3082428	0.03548707	1.520069	0	0.09450523	0	0.03822072	0.605677030176335	low
TCGA-CD-5813	1.03287671232877	1	0.2314115	100.4881	3.008134	0	0.03361708	0.5765868	0.8277359	0.940381266705432	high
TCGA-B7-A5TK	0.789041095890411	0	0.1408851	145.9378	3.879494	0.2361207	0.04193771	1.0634	0.5535051	1.03458940181686	high
TCGA-BR-A4J5	1.06849315068493	0	0.1982817	30.07178	0.806147	2.953923	0.1654191	2.214253	0.2857919	0.961130171419679	high
TCGA-VQ-A8PH	1.06575342465753	1	6.772059	15.21405	0.9522525	0.0363777	0.3739831	0.01759266	0.02945871	1.67397152226064	high
TCGA-CG-5732	5.75342465753425	1	0.5869089	28.60665	0.9913411	0.07026058	0.1096201	0.02265254	0.05789531	0.666762952023937	low
TCGA-BR-A4J7	1.61369863013699	0	0.3356389	60.88081	2.460829	0.06136629	0.2017448	4.169679	0.5091507	1.46098800667748	high
TCGA-VQ-A8DV	1.1041095890411	1	1.744619	6.411311	0.2664824	0.3588482	0.1266378	11.24494	0.02039268	3.79375837267501	high
TCGA-BR-6453	1.32876712328767	0	0.1039344	394.9582	0.7761355	0.04976918	0.01247939	0.4091719	0.1442428	1.25742426940136	high
TCGA-BR-8682	1.36986301369863	0	0.2496208	39.22032	0.1716893	0	0.0809768	2.278801	0.6982229	1.01970538736293	high
TCGA-VQ-A8DZ	1.08493150684932	1	0.6679108	35.85048	0.6435686	0.1155516	0.4587553	0.7544075	0.08372393	0.857997490282593	high
TCGA-D7-A747	0.698630136986301	1	0.8907281	64.14711	0.6126433	0.1178561	0.1379087	5.680653	0.8271466	2.02435395311471	high
TCGA-BR-8589	1.31780821917808	0	0.2157063	3.39575	3.511539	0	0.145039	0.0559472	0.1208017	0.648845762510901	low
TCGA-HU-A4GD	1.8958904109589	0	2.561549	4.65044	0.5051538	0.3627978	0.8288365	0.2631796	0.5386225	1.24193163670443	high
TCGA-VQ-A924	4.61917808219178	1	1.833662	14.3819	0.4279051	0	0.07705865	0.06192609	0.04366084	0.759066951402368	low
TCGA-CD-8533	1.28219178082192	0	2.49432	17.6439	0.2554262	0.0881948	0.2683219	0.8402444	0.09021508	1.01035003103628	high
TCGA-BR-8291	1.35890410958904	0	0.2871158	18.24041	2.291192	0.03774122	0.1135612	0.6707639	0.429489	0.767701960720904	low
TCGA-BR-4191	1.52876712328767	1	0.3301818	74.78021	3.698474	0.2821145	0.319232	0.1259389	0.2201324	0.828340016704108	low
TCGA-VQ-AA6A	2.74520547945205	0	1.210907	2.283004	0.2709366	0	4.233654	0.003675912	0.09070926	2.85937841544153	high
TCGA-BR-8372	1.5972602739726	0	0.1178489	28.41814	2.798536	0.06320402	0.1030127	0.08023621	0.0821617	0.64966023205581	low
TCGA-BR-7723	1.54520547945205	0	0.3337449	5.801881	0.4702371	0	0.01411366	0.2194688	1.547359	0.861131779749464	high
TCGA-FP-8210	0.419178082191781	1	0.1434315	120.1185	1.297656	0.2588798	0.4142062	3.304312	0.9961898	1.65567397523791	high
TCGA-F1-A448	1.37260273972603	0	0.1994451	28.88898	1.929406	0.06077568	0.4089191	0.05143565	0.08159532	0.717973479821137	low
TCGA-VQ-A8E7	2.15616438356164	0	1.566896	3.218083	0.32684	0.2053923	0.06866823	0.06740252	0.2238536	0.746197152904252	low
TCGA-CG-4305	1.32876712328767	0	0.3371813	35.62332	3.170712	2.490667	0.2344149	0.2884762	0.3710966	0.807204282403723	low
TCGA-BR-7851	1.03561643835616	0	0.666697	37.35985	1.15313	0	0.04120231	0.2662134	0.03641807	0.690844654296926	low
TCGA-CD-A487	0.778082191780822	0	0.6679412	34.52937	0.4433675	0.1492609	0.2994119	0.7699654	0.6743367	0.928649473217301	high
TCGA-BR-6707	1.65753424657534	1	0.6914791	4.868331	0.8341288	0	0.05364744	0.07760214	0.2948434	0.674871951091415	low
TCGA-VQ-A94R	3.54520547945205	1	0.3598562	39.80493	1.223041	0.01546441	0.237828	0.07478765	0.4020575	0.754276737733603	low
TCGA-HU-A4GH	0.980821917808219	0	0.5273558	1.784009	0.160737	0.2886003	1.017133	0.005815431	0.06970265	0.852826629494191	high
TCGA-CG-5725	1.25205479452055	1	0.8525128	13.12836	0.4294646	0.2494722	0.2426337	0.03838786	0.2010563	0.724865596819361	low
TCGA-VQ-AA6F	4.50958904109589	0	0.5452648	23.58298	0.1796379	0.01343902	0.07188848	0.1884786	0.09508251	0.661172097900635	low
TCGA-VQ-A94O	1.75342465753425	1	6.790106	5.146455	0.3775092	0.5351138	0.1669762	0.1035148	0.0395324	1.55128609407591	high
TCGA-CD-8529	1.02465753424658	0	0.6681948	102.578	4.398397	0.04977252	0.09984184	0.2005879	0.4157867	0.903031404905715	high
TCGA-VQ-A8DU	0.454794520547945	1	21.77379	39.30994	0.3493613	0.1475934	0.5335372	0.8253061	0.2091623	17.3699068108109	high
TCGA-VQ-A91Q	1.73424657534247	1	8.669376	1.612595	0.7614524	0.02790151	0.1352594	0.0809609	1.896764	3.04016016445258	high
TCGA-IN-8462	1.56712328767123	0	0.08167753	17.94148	0.6568487	0.12636	0.1654618	0.3615622	0.5421508	0.72701403828542	low
TCGA-IN-7808	0.287671232876712	1	0.7237066	1928.465	0.1550418	0	1.133438	0.1778975	0.5796726	34.2409914638854	high
TCGA-VQ-A8E0	1.53972602739726	1	0.5564944	0.6366711	0.8250186	0.04114738	0.04356284	0.006633112	0.1379615	0.625260231982115	low
TCGA-CG-4444	3.92054794520548	0	0.8491094	26.91887	3.308226	0	0.03447667	0.05984547	0.1090009	0.708036940109584	low
TCGA-FP-7829	1.62739726027397	0	0.2250869	10.00307	1.989003	0.1005977	0.07567322	0.0425689	0.09003932	0.621922797582526	low
TCGA-BR-7722	1.27671232876712	1	0.3390675	4.842104	0.2424259	0	0.1293538	0.05262551	0.2720923	0.647690471991585	low
TCGA-BR-6565	0.764383561643836	1	3.224074	49.63741	0.8066679	0.05570605	0.03414409	0.6690119	0.1361239	1.08657446973675	high
TCGA-VQ-A91A	2.39178082191781	0	0.3328704	93.12407	2.530649	0.013443	0.05393232	0.1787826	0.2818942	0.782478269656721	low
TCGA-BR-8676	0.627397260273973	0	1.005512	1.137456	0.5062054	0	3.247548	0.1556725	0.02582506	1.99403656211538	high
TCGA-B7-A5TI	1.63013698630137	0	0.3493082	9.180179	1.919093	0	0.05871794	0.1779627	0.2352603	0.661159629920412	low
TCGA-VQ-A91V	2.66849315068493	0	0.3196915	11.7315	0.1176844	2.429952	2.497748	0.04014495	0.07333335	1.44529333601985	high
TCGA-CD-8532	0.96986301369863	1	0.227867	9.845852	0.3165782	0.01776282	0.09501751	0.1761012	0.1726123	0.633520280566816	low
TCGA-HU-A4GC	0.271232876712329	0	0.2973386	7.469731	0.780606	0	0.9345584	0.1204999	0.1128351	0.838470218534282	low
TCGA-FP-7998	1.85753424657534	0	0.2100042	29.17505	3.748421	0	0.06314044	0.282305	0.2209912	0.70101667228818	low
TCGA-CG-4441	1.16712328767123	1	0.4331835	54.86755	1.350804	0.07978103	0.1093592	0.07330771	0.4175638	0.753633112426139	low
TCGA-BR-8683	0.821917808219178	1	0.5412386	8.90297	0.4210131	0.2418948	0.1769075	1.465944	1.225581	1.05041789828495	high
TCGA-CG-4436	0.665753424657534	0	0.2221409	1.571083	0.4901143	0	0.1216424	0.008184108	0.00432764	0.592184711250402	low
TCGA-IN-A6RL	1.11232876712329	1	0.5453793	35.10145	0.4307608	0.4570227	1.757144	0.1275123	0.1258631	1.21611882978578	high
TCGA-FP-A4BF	0.46027397260274	1	1.507002	42.56982	2.804179	0.8943487	0.127354	0.1641963	3.972758	2.05395223511715	high
TCGA-RD-A7BT	0.717808219178082	1	1.768514	18.14401	0.9663266	0	0.1661644	0	0.03851488	0.779585294343499	low
TCGA-CD-5799	0.271232876712329	0	0.09519198	7.078938	1.888198	0	0.01333463	0.1060886	0.3178893	0.631047968047606	low
TCGA-BR-8286	1.07945205479452	0	0.1417993	3.997323	1.058893	0.09506118	0.4195163	0.1609043	0.2204078	0.707656306326044	low
TCGA-VQ-A94T	0.936986301369863	1	0.4191384	2.811103	0.206938	0.0580552	1.401361	0.03649899	0.2989048	1.01631161441953	high
TCGA-BR-4256	0.778082191780822	1	0.03292561	145.4439	114.7124	0.06621924	0.7896205	2.255049	0.366904	8.38116799025864	high
TCGA-VQ-A8PX	5.38082191780822	0	0.6048836	0	0.3332212	0	0.7334266	0.01205587	0.04108317	0.774447648608421	low
TCGA-VQ-AA6G	2.16986301369863	1	0.1789142	1.079281	0.3036479	0.04088956	0.09569344	0.006591551	0.1034037	0.594802875254641	low
TCGA-VQ-A94U	1.84109589041096	0	0.7625522	20.32078	0.2711617	0.03477614	0.1889324	0.2270448	0.4298374	0.767929470766844	low
TCGA-RD-A8N5	4.78630136986301	1	0.4315091	9.873572	5.124377	0	0.1410417	0.3303177	0.1832294	0.731398411437009	low
TCGA-F1-A72C	0.947945205479452	0	0.4029668	119.1334	1.967537	0	0.1780289	0.2198363	0.1549951	0.836934043358288	low
TCGA-VQ-A8PF	0.208219178082192	1	0.5665858	13.93116	1.308744	0	0.07533252	0.08172755	0.09192052	0.653206348351963	low
TCGA-CG-4437	0.671232876712329	0	0.1610831	124.7411	2.458093	0.02347585	0.08633476	0.1135319	0.1320749	0.781841927457722	low
TCGA-VQ-A8PE	1.84931506849315	1	3.073238	25.89512	0.6832074	0.04181885	0.1025286	0.2123527	0.06772992	0.959325595690207	high
TCGA-B7-5818	0.975342465753425	0	0.1792247	92.02485	2.107932	0	0.02510607	0.03631645	0.06657255	0.700491067311679	low
TCGA-D7-A4YU	1.36986301369863	0	0.4540276	40.91927	1.45306	0	0.1220098	0.3717551	0.1350238	0.72449230170844	low
TCGA-MX-A5UG	0.30958904109589	1	0.1438452	102.5017	0.4790221	9.91693	0.1699139	0.3781292	0.2821507	0.891401851019776	high
TCGA-BR-4187	0.386301369863014	1	0.1026597	48.09202	11.05844	0.05161673	0.02588531	3.981508	0.4781253	1.43588177973907	high
TCGA-CG-5717	0.580821917808219	1	0.1038908	97.88686	0.5818574	0	0.3363402	0.1169527	4.043701	1.93922070071276	high
TCGA-VQ-A91X	0.791780821917808	1	2.28491	0.3562932	0.1137512	0	0.07681766	0.004115495	0.01740972	0.772899506813536	low
TCGA-IN-A6RI	1.53150684931507	0	0.1659106	0.2122652	0.1198979	0.05381863	0.2399071	0.02168942	0.2462023	0.643701032753789	low
TCGA-D7-8575	1.51780821917808	1	0.404987	2.633696	0.4576184	0.2322041	1.869143	0.03455278	0.3106073	1.20141616872709	high
TCGA-BR-8059	1.2027397260274	1	0.08143041	26.99641	1.601292	2.092629	0.02129287	0.8800166	0.7429932	0.822535525762721	low
TCGA-3M-AB46	4.83561643835616	0	0.4043131	0.6325667	0.3870805	0	0.05518456	0	0.6694461	0.689581114483636	low
TCGA-BR-8371	0.983561643835616	1	0.07737204	137.0201	0.2311118	0.0691595	0.08670713	6.329715	0.3831952	1.99535827194982	high
TCGA-F1-6875	6.01917808219178	1	1.236248	0.3442978	0.5362838	0.1547498	0.1695826	1.858496	0.03957366	0.914580204355914	high
TCGA-HU-A4HD	2.78356164383562	0	0.7896498	10.6839	0.2097658	0.1987773	0.05421463	0.1113095	0.1293112	0.663654118437553	low
TCGA-VQ-A922	0.753424657534247	1	0.4115018	4.257568	0.623489	0.2798657	0.1904751	1.498476	0.3851102	0.85270525856701	high
TCGA-BR-7959	1.55890410958904	0	0.1772381	6.239849	4.527328	0.009430085	0.08354744	0.6498706	6.167877	2.86059157568274	high
TCGA-VQ-A91Y	0.810958904109589	1	0.1998667	25.13017	1.873582	0.3991166	0.1715599	5.008109	2.398522	2.31522656320361	high
TCGA-BR-A4IV	1.12602739726027	0	0.08730837	47.89263	2.086335	0	0.1604614	7.427544	0.5198853	2.17189407487058	high
TCGA-HU-A4H5	1.98356164383562	0	0.4485831	1.356666	0.6117057	0.01307507	0.1333263	0.3098394	0.06798747	0.651700764026668	low
TCGA-CG-4443	2.4986301369863	0	3.136845	2.640026	0.8346678	0	0.1575829	0.07013755	0.3749982	0.996854446108108	high
TCGA-BR-4279	0.797260273972603	1	0.02119968	15.4579	7.539499	0	1.089874	1.997505	2.478974	2.18099190238087	high
TCGA-VQ-A8P3	2.70684931506849	0	1.006498	82.33998	0.3976758	0	0.09250251	0.09064333	0.1719426	0.795167733770373	low
TCGA-MX-A663	0.821917808219178	1	0.6966472	85.53125	1.02187	0.9173744	0.2063276	1.770577	4.087678	2.57066149920551	high
TCGA-D7-6520	1.56986301369863	0	0.6342781	2.894233	1.791634	0	0.05253776	0.2995175	1.164609	0.855316722065498	high
TCGA-HU-A4GU	0.547945205479452	0	0.6142629	19.30511	0.2199265	0.01410264	0.05657876	0.02387069	0.006010705	0.630607713865601	low
TCGA-FP-A9TM	0.517808219178082	0	0.4497685	35.67676	0.3134757	0.04020285	0.8165349	0.02916382	0.02570236	0.831126772300332	low
TCGA-ZA-A8F6	1.43835616438356	0	0.3709636	35.50494	0.8508439	0.03552732	0.05048042	2.508486	0.3225276	0.976540460948747	high
TCGA-VQ-A8DT	4.06575342465753	0	0.2870587	0.9952016	0.4871875	0.437368	1.135673	0.003525269	0.1988386	0.889634399186542	high
TCGA-VQ-A8PP	1.95068493150685	1	0.2023501	43.22838	0.913664	1.514277	0.4297971	0.1182394	0.8820493	0.902038081092815	high
TCGA-BR-4267	0.515068493150685	1	0.1001613	7.871286	0.619001	0.01157713	0.03483495	0.04479066	0.1282919	0.592557130880585	low
TCGA-CD-A486	0.284931506849315	0	1.834242	26.67844	1.295287	0.09356122	0.1586346	0.1098862	1.838892	1.23704782613439	high
TCGA-RD-A7BS	0.920547945205479	1	0.5658351	62.98164	1.976398	0.4282776	0.9511564	0.3698569	0.5841175	1.14558085900186	high
TCGA-R5-A805	0.76986301369863	1	0.08940606	1.444055	5.871341	0	3.39183	0.1108299	0.3185722	2.13325334013248	high
TCGA-VQ-AA69	2.36712328767123	0	1.063962	4.671081	4.796182	0.0869844	0.02665781	0	0.03460215	0.69754251081216	low
TCGA-BR-6710	0.747945205479452	0	0.1590448	14.55673	0.1484593	0	3.096813	0.3867285	0.1902954	1.84152156252997	high
TCGA-CG-5726	2.41369863013699	1	0.0503041	6.944565	0.4930385	0.02107718	0.1021768	0.00509658	0.02335666	0.582370461532871	low
TCGA-D7-6818	0.879452054794521	0	1.833392	15.43714	7.273316	0.4447373	0.0202756	0.2932909	0.1964448	0.892779401341501	high
TCGA-CG-4438	4.50684931506849	0	0.3982037	4.314869	0.8972087	0.2071185	0.08848016	2.71558	0.4531513	0.9996158299231	high
TCGA-BR-7901	0.287671232876712	1	1.034243	15.68229	1.551253	0.222227	0.5597006	0.5015336	1.207309	1.14504296791654	high
TCGA-HU-A4H8	0.73972602739726	0	0.4159918	3.412297	0.1318771	0.02630922	0.9081753	0	0.1782912	0.828450235137103	low
TCGA-D7-8570	2.06027397260274	0	0.9161393	15.82237	3.125774	0	0.04425316	0.1707017	0.06318522	0.704693715779239	low
TCGA-D7-6527	0.854794520547945	1	0.1190128	26.52222	0.7675427	0.07253204	0.009093537	0.03946198	0.03709676	0.597605310718456	low
TCGA-R5-A7O7	3.80547945205479	0	0.550328	28.81593	1.529154	0	0.2366507	0.04149336	0.3291165	0.746097208175483	low
TCGA-D7-8578	1.76164383561644	0	0.3938641	25.93384	1.377524	1.854989	0.2709766	0.6586769	3.367602	1.65418100331249	high
TCGA-VQ-A8P2	2.32328767123288	0	0.506851	0.3092669	0.1892468	0.02123682	0.04260027	0.01027036	0.03982603	0.600644226611079	low
TCGA-HU-A4H0	0.175342465753425	0	0.2282594	3.30223	0.8660154	0	0.09283039	0.01492012	0.0262985	0.595720228789545	low
TCGA-BR-8590	0.778082191780822	1	0.06007057	39.2421	2.523262	30.07729	1.093921	0.9555136	0.5642628	1.59629980920062	high
TCGA-BR-8367	1.14520547945205	0	0.1113621	4.853584	0.6534017	0.01777531	0.1812545	0.8338452	0.795484	0.81321627830026	low
TCGA-BR-8678	0.961643835616438	0	1.778517	15.56768	0.4254411	0.03321181	0.2303999	0.03613861	0.1896803	0.820510814273645	low
TCGA-VQ-AA64	1.53424657534247	1	0.6727712	64.08724	0.5613354	0.01259834	0.1010872	0.2467544	0.7614029	0.866178435424351	high
TCGA-CD-8534	1.00547945205479	0	0.4508967	26.75759	0.1437174	0	1.312543	0.7888636	0.1602571	1.11481992691363	high
TCGA-IP-7968	0.210958904109589	0	1.159921	8.603073	0.4897113	0.1511241	0.08727029	0.04318679	0.7951806	0.816848588358248	low
TCGA-KB-A93J	3.07945205479452	0	0.5372849	3.657809	0.8358754	0.03335109	3.604294	0.02419344	0.04406528	2.10276370938027	high
TCGA-HU-8249	2.41369863013699	0	1.874433	10.43848	0.5512683	0	0.1115038	0.3954269	0.08253793	0.813921486953512	low
TCGA-D7-A6EZ	0.813698630136986	0	1.21404	60.1282	1.919193	0	0.0356587	0.09125878	0.01678481	0.761584633005416	low
TCGA-IN-7806	1.76712328767123	0	0.4486201	10.40798	0.2392923	0.09914885	0.06077161	0.2517349	0.1112803	0.643957659224946	low
TCGA-CD-A4MG	0.547945205479452	1	0.4204471	27.31456	1.939233	0	0.1579822	0.2164969	0.01413339	0.682373435344893	low
TCGA-D7-6525	1.11232876712329	1	0.1776052	39.6347	1.053219	9.542723	0.02926965	0.1566549	1.226881	0.92271849993351	high
TCGA-SW-A7EB	0.482191780821918	0	1.905552	48.59703	1.934148	0	1.036631	0.08997052	0.1321531	1.19183486322571	high
TCGA-D7-6822	1.02739726027397	0	0.3416282	11.29117	0.9389559	0.07952255	0.1595193	0.1653694	0.0786327	0.651300285424508	low
TCGA-B7-A5TN	0.786301369863014	0	0.4783206	15.32257	1.441286	0.01406415	0.4443415	0.08161895	1.150905	0.941409010845749	high
TCGA-HU-8608	1.75616438356164	0	0.3050001	1.053412	0.2363551	0	0.07093941	0.004664334	0.02466433	0.588271615015675	low
TCGA-RD-A8N1	9.64109589041096	0	0.2596995	95.82649	1.126902	0	0.1533821	0.08533481	0.1423907	0.752661090057222	low
TCGA-BR-A44U	1.15616438356164	1	1.023191	4.24173	0.5842913	0	0.1854861	0.07317533	1.140185	0.894906729709177	high
TCGA-KB-A93G	1.67945205479452	0	0.3177676	3.835094	3.280248	0	0.2278036	0.3976999	1.466078	0.969612718674198	high
TCGA-FP-7916	1.17260273972603	1	0.1291102	26.56447	4.242201	0	0.1128563	0.2804534	0.2788921	0.716614050093756	low
TCGA-BR-8381	0.613698630136986	0	0.214527	64.40212	2.370947	0.1725807	0.1682871	0.1182378	0.3432606	0.763658250882455	low
TCGA-BR-6801	1.75890410958904	0	0.4709806	5.179931	0.7598611	0.03898047	0.01629029	0.8200357	0.1545094	0.696386461133928	low
TCGA-BR-8289	0.221917808219178	1	0.255092	9.46679	0.9808876	0.2169552	1.152011	0.4968364	0.4764859	1.04180988711824	high
TCGA-BR-8591	1.12054794520548	0	3.138403	24.28104	0.8249804	0.03022933	0.08085189	0.2741108	0.1997032	0.99881666923946	high
TCGA-MX-A666	1.16986301369863	0	1.433507	61.27499	0.9749002	0.08580467	0.1348281	0.2655751	0.03803375	0.827768162088047	low
TCGA-VQ-A94P	0.221917808219178	1	0.1315728	83.46755	1.236081	0	0.05469818	9.150638	1.724479	3.76568001618959	high
TCGA-CD-8530	1.03287671232877	0	0.2552646	99.45644	0.5758316	0	0.3456592	0.3275883	0.4938405	0.901511312370498	high
TCGA-BR-6563	3.26027397260274	0	0.3333702	181.2923	1.030792	0.03492014	0.2218203	0.3166457	0.4732907	1.0136370952098	high
TCGA-D7-8574	1.43287671232877	0	0.4710489	98.51072	3.083906	0	0.1120845	0.2458139	0.4517136	0.870545200740293	high
TCGA-F1-6874	1.20547945205479	0	0.4379853	2.060028	0.9312345	0.06117126	0.07839632	0.142985	0.1216688	0.63531500414607	low
TCGA-VQ-AA6K	1.03561643835616	1	0.2788299	25.92313	0.2009117	0.0491909	0.1781634	0.3370147	1.517918	0.944046726570239	high
TCGA-VQ-A91D	0.975342465753425	1	5.5195	3.874718	0.9925198	0	0.510971	0.06583347	0.325965	1.55815334310646	high
TCGA-VQ-A8E2	2.93698630136986	0	3.875475	24.15425	0.8866514	0.01591966	0.1570101	0.08468821	0.1506301	1.09363600565934	high
TCGA-BR-8384	0.30958904109589	0	0.07712401	78.68265	0.3167601	0	0.1166794	5.338423	0.8594254	1.7556871273474	high
TCGA-HU-A4G2	2.02465753424658	0	0.1606223	0.7407537	0.557886	0.0500837	0.2009321	0.11505	0.01067312	0.613800213389803	low
TCGA-IN-AB1V	1.31232876712329	0	0.1505425	18.47857	0.8993469	0	1.043164	0.2481037	0.4760252	0.965992134905058	high
TCGA-CD-A48A	1.03561643835616	0	0.9098426	4.613842	1.101777	0.08242588	0.3616884	0.9068624	0.2828032	0.874270335030584	high
TCGA-CG-5723	6.83835616438356	0	0.1447139	41.47365	5.268208	0	0.05574727	0.2419188	0.2687679	0.729210979209628	low
TCGA-IN-A6RR	0.561643835616438	1	0.2445688	16.15188	0.7251603	0.6751173	2.148276	0.1107749	0.1233182	1.29474406776167	high
TCGA-FP-8209	4.96164383561644	1	0.09509896	180.3829	0.7298828	0	0.1361764	7.005708	1.283146	3.0123891646912	high
TCGA-BR-8484	2.0986301369863	1	0.1673996	10.06244	0.7432819	0	0.1191493	0.04033768	0.1874454	0.627518854670565	low
TCGA-IN-A6RJ	1.03835616438356	0	0.2040342	9.959694	0.3136896	0	0.4169524	0.01945582	3.936859	1.65189757511856	high
TCGA-HU-A4GF	2.15068493150685	0	1.739433	0.01430398	0.4201391	0.1100097	0.1339814	0.01140041	0.02009458	0.735714692397471	low
TCGA-BR-7958	1.06301369863014	0	0.1390802	29.59598	1.947354	0	0.05195352	0.1596977	0.1655801	0.652570152721167	low
TCGA-CG-5734	0.665753424657534	1	0.01152161	61.61952	0.5162293	0.07724002	0.781159	0	0.03292056	0.810304133240776	low
TCGA-HU-A4G3	0.465753424657534	0	0.3288045	4.121001	0.08295148	0.04468135	1.643201	0.0108042	0.03935697	1.02371510886521	high
TCGA-VQ-A8E3	1.81095890410959	1	0.4449956	10.79475	1.154954	0.03638069	0.2645464	0.08357203	0.1333504	0.687089520341795	low
TCGA-IN-A7NU	0.975342465753425	0	1.433048	44.51106	3.586093	84.16384	0.247726	0.08649607	0.5357867	2.27108955342738	high
TCGA-VQ-AA6J	1.75890410958904	0	0.1790527	24.33561	1.035585	0	0.09245903	0.005691231	0.02708498	0.615422453557038	low
TCGA-VQ-A91K	5.1013698630137	0	0.3600373	8.425037	1.288863	0.03732468	0.0519944	0.2436836	0.5090624	0.703072405079571	low
TCGA-HU-A4HB	1.30684931506849	1	0.6874014	116.1938	0.8122158	0.08749911	0.5241222	0.2715248	0.228731	0.983481012359364	high
TCGA-BR-6455	1.09315068493151	0	0.2791747	21.53852	1.48406	0.3965181	0.05832939	0.2569593	0.2866248	0.683462069731672	low
TCGA-CD-8535	1.06849315068493	0	0.7547729	0.6130594	0.3110947	0.5914216	0.1785047	0.007944948	0.3781058	0.710489085077914	low
TCGA-D7-6524	1.48767123287671	0	0.0729091	88.36636	1.724099	1.173065	0.8306749	0.05909452	0.04444208	0.90941076315123	high
TCGA-D7-6521	1.54520547945205	0	0.1015036	93.04888	3.211456	0.05372153	0.1017765	0.2251629	0.1526448	0.760783419228013	low
TCGA-BR-7197	0.767123287671233	0	0.6025319	19.71777	0.3395801	0	0.1019213	0.93066	0.1916506	0.763434886378644	low
TCGA-BR-8680	1.31780821917808	0	1.326073	7.912328	0.7229712	0.0393358	0.09205719	0.08560457	0.5431977	0.795656279706137	low
TCGA-BR-6457	0.975342465753425	0	0.120124	84.46336	2.928545	0	0.03167463	1.746812	1.009496	1.10974415318845	high
