# Supplementary material for: A signature of seven immune‐related genes predicts overall survival in male gastric cancer patients
Source: Cancer Cell Int. 2021 Feb 18;21:117. doi: 10.1186/s12935-021-01823-0 (PMC7891008; doi:10.1186/s12935-021-01823-0)
Supplement: Supplementary file 2 — Additional file 2. The detail of risk score for each male GC patient in GSE15460. [file 12935_2021_1823_MOESM2_ESM.txt]

id	futime	fustat	LCN12	CCL21	RNASE2	CGB5	NRG4	AGTR1	NPR3	riskScore	risk
GSM858105	1.268219178	1	3.026967125	6.106084149	5.814194371	5.372365656	2.623551353	3.471262955	3.741763753	2.85630346	low
GSM858099	7.701369863	0	3.345005491	4.867011938	4.40858516	5.136614404	2.854400498	3.152654158	3.542046398	2.86121329	low
GSM858134	11.25479452	0	3.432150168	7.630226326	6.106874096	5.511035718	2.513592055	3.448837812	3.748395992	2.881822479	low
GSM858097	7.923287671	0	3.071584711	6.347022084	4.999746948	5.447844827	2.627048795	3.944499758	3.666680716	2.903549447	low
GSM858122	1.605479452	1	3.180243557	4.894339127	3.168873137	5.32882945	2.982081675	3.16320239	3.916504989	2.953520892	low
GSM858095	9.246575342	0	3.557184557	5.582581697	4.104134064	5.406079084	2.86249801	3.081029764	3.921423967	2.97054961	low
GSM858115	6.709315068	0	3.269981001	6.976236012	5.107241237	5.429639066	3.073611152	3.187137171	3.65117833	2.974461344	low
GSM858087	1.747945206	0	2.90057135	5.586885176	4.890761844	5.436316569	2.63216483	3.570448177	4.474457675	3.011426526	low
GSM858083	10.56712329	0	3.199963053	5.124795495	4.939887447	5.491545267	3.242724134	3.262466497	3.738706416	3.049016613	low
GSM858128	2.010958904	0	3.410522799	5.075662002	5.763934926	5.602965203	3.085086338	3.209005183	3.857682433	3.057647792	low
GSM858126	1.301369863	1	3.752982293	5.308266685	4.686827158	5.605550346	3.093905914	3.244293762	3.808951439	3.085935657	low
GSM858131	2.208219178	0	3.089835934	7.462001104	4.831206756	5.293224663	2.692394153	4.935401575	3.752445163	3.090148675	low
GSM858101	1.347945205	1	3.193449118	5.761262022	4.315134645	5.223719136	2.840484597	3.534274513	4.491604275	3.112046387	low
GSM858135	0.953424658	0	3.045463991	7.35562271	7.27224235	5.065811484	2.563510378	4.257083658	4.393022535	3.125029609	low
GSM858121	2.947945206	1	3.143487781	5.358660217	4.66508084	5.144600417	2.948452058	4.209178315	4.023808157	3.135658987	low
GSM858084	1.090410959	1	3.546388816	5.919593484	4.80583173	5.290824796	3.32471829	3.054971917	3.994618941	3.152126441	low
GSM858092	0.383561644	0	3.117364601	6.440613504	4.740808501	5.405330418	3.073233196	3.994637254	4.067500565	3.159930265	low
GSM858112	5.967123288	0	3.568350702	5.754678761	4.287006047	5.396082027	2.548105124	3.603851755	5.118318848	3.220183859	low
GSM858129	0.205479452	1	3.099033961	7.227200508	4.806925621	5.137479634	3.460472776	3.053797996	4.425493366	3.237250091	low
GSM858125	2.715068493	1	3.429040174	9.915518558	3.826918165	5.382351018	2.824347961	4.242688329	4.518912204	3.250015529	low
GSM858103	2.063013699	1	3.02042785	5.119690598	3.631498996	5.547719852	2.42451707	7.595521495	3.504687928	3.296329238	low
GSM858088	3.881917808	0	3.106292597	7.028165872	4.699793563	5.532339897	2.821585015	4.252358856	4.975336503	3.321282115	low
GSM858118	3.947671233	0	3.16934388	8.507056972	5.235245828	5.128979308	2.688081368	5.878319412	4.124993559	3.329477747	low
GSM858136	0.868493151	0	2.846928321	8.617664438	4.888810099	5.231182511	2.76568599	4.927588539	4.957044862	3.362289365	low
GSM858086	0.304109589	1	3.16934388	5.404479775	5.055309688	5.577658342	2.692277882	3.906076992	5.561078142	3.374126773	low
GSM858110	2.22739726	0	3.741672334	7.607901012	4.069585783	5.203295582	2.770205741	4.51619107	4.923454754	3.406174205	low
GSM858100	1.953424658	1	3.256491538	7.562624726	5.129322228	5.153774423	2.754998306	5.282974502	4.91326608	3.458108796	low
GSM858132	11.18630137	0	3.248177656	6.248603787	5.020326394	5.599563858	4.055846036	3.117232424	4.616385591	3.523383343	low
GSM858104	1.534246576	0	3.824643503	8.349233969	4.30534411	5.595173391	3.830331808	3.501438587	4.438015884	3.532872645	low
GSM858096	8.515068493	0	3.42983375	6.006851406	7.627994776	5.854271536	2.587009169	6.338856611	4.721794302	3.576339433	low
GSM858133	8.734520548	1	3.727420676	4.560179261	4.062297534	5.680458985	3.438563113	4.653420047	4.609045167	3.58119755	low
GSM858089	1.005205479	0	3.001296593	9.036305666	6.407234114	5.25759584	2.74674248	7.430289808	4.288589644	3.609994717	low
GSM858091	1.364383562	1	3.254156825	9.57430336	5.704694367	5.106636027	2.61405004	7.099577188	4.858386175	3.672116079	low
GSM858090	1.596986301	1	3.098589683	8.381569665	3.948984309	5.423763766	2.668123649	8.138337404	4.784467929	3.776556414	low
GSM858130	0.761917808	1	3.09689699	6.981507368	3.795568742	5.21978353	2.803180189	8.961506755	4.749539364	3.927273101	low
GSM387952	10.98356164	0	26.215	516.4171	35.0164	72.8226	8.1833	31.82145	24.56313333	19.02650655	low
GSM387985	9.583561644	0	26.4086	305.2818	99.1141	109.6612	11.7572	38.15215	18.9574	20.9008052	low
GSM387903	3.389041096	1	66.0073	15.1127	70.3548	78.3733	1.1916	29.13935	23.79523333	21.28950654	low
GSM387800	0.575342466	0	39.1389	118.6324	100.2453	39.9318	17.7483	43.89795	18.5794	24.44676925	low
GSM387920	1.81369863	0	48.241	288.9644	56.7641	19.1562	4.3393	37.4276	51.56076667	27.21634735	low
GSM387813	0.323287671	0	45.5318	158.9335	99.8721	4.3715	22.016	22.57605	45.9177	29.75795461	low
GSM387818	8.934246575	0	46.1231	147.568	82.8078	30.029	8.2283	53.92555	56.93153333	32.16553713	low
GSM387913	0.578082192	1	72.715	154.9144	86.2604	20.8287	23.1132	31.30705	38.2976	33.37497075	low
GSM387958	6.632876712	0	153.789	45.3995	63.8496	30.9046	1.3038	23.9684	29.97586667	33.70449757	low
GSM387831	0.852054795	1	87.3323	173.6343	124.5923	69.5293	20.0183	40.5305	43.8238	38.09754486	low
GSM387861	1.906849315	1	26.2903	76.0057	260.5358	19.5623	50.2519	47.4375	36.9666	40.85905204	low
GSM387922	12.64931507	0	60.3192	701.4478	110.4493	47.568	2.0017	27.61125	109.8102667	42.05625743	low
GSM387930	1.106849315	1	52.2807	505.9267	220.2043	18.778	42.0021	35.33035	46.49246667	42.22829345	low
GSM387901	6.810958904	0	60.2756	94.5239	103.2519	17.3689	28.1905	46.1718	67.18366667	42.37243775	low
GSM387810	0.304109589	0	83.4563	472.1817	110.6464	84.282	11.4653	92.56005	45.19373333	42.94957834	low
GSM387928	2.232876713	0	117.8269	264.0938	72.8904	9.8201	19.9651	38.19335	56.02066667	43.56062147	low
GSM387812	0.912328767	0	31.9235	207.2481	134.2567	28.887	5.6697	114.3593	76.73683333	43.56463355	low
GSM387907	5.221917808	0	92.37	148.4836	93.125	74.2873	11.7206	64.36205	65.7622	43.99826237	low
GSM387904	6.109589041	0	110.3245	173.7535	165.8192	11.703	21.8202	64.12575	38.93996667	44.25614864	low
GSM387843	0.18630137	1	39.3821	118.2336	74.9245	8.5385	4.9594	21.0875	142.6079333	44.81168136	low
GSM387917	0.934246576	0	72.0077	77.6267	63.6978	60.8963	32.5001	48.3364	66.5444	45.46624535	low
GSM387949	0.21369863	0	64.1576	29.9133	86.0764	17.386	48.0699	40.88275	55.48706667	45.91109855	low
GSM387872	7.038356164	0	32.4499	758.6837	114.8963	105.9289	29.9936	118.01165	44.12803333	46.4938228	low
GSM387792	0.964383561	1	59.0634	303.4328	128.6919	43.0871	20.7401	135.5677	38.56713333	47.00526036	low
GSM387895	0.216438356	0	99.8466	725.2834	190.4326	18.1399	10.3656	54.3087	87.3452	50.09430271	low
GSM387825	10.31506849	0	65.4366	375.4101	157.3039	24.841	23.51	84.75365	75.78496667	50.49565407	low
GSM387911	2.046575342	1	74.0942	1416.7913	149.1709	20.0088	5.07	106.3027	87.51036667	52.89110033	low
GSM387947	1.471232877	1	57.3646	1282.325	126.414	58.8178	1.8403	171.3259	63.66403333	53.15425578	low
GSM387871	1.071232876	1	50.9618	404.979	89.283	86.8659	64.1776	52.44655	57.97186667	53.33543748	low
GSM387976	10.17808219	0	96.1446	145.1577	163.182	13.4604	1.4928	143.2762	69.36533333	53.73424272	low
GSM387806	1.621917808	0	25.902	2200.9398	154.0947	140.3245	62.9617	81.88165	39.66736667	54.25806043	low
GSM387896	0.819178082	1	48.3225	44.894	119.5197	69.8915	32.6437	145.44755	54.55616667	54.42876332	low
GSM387808	0.482191781	0	67.2637	243.4587	64.3601	73.7658	80.9564	36.59905	41.74836667	54.52016396	low
GSM387969	9.306849312	0	45.1393	5685.0793	90.973	58.0449	21.5568	82.0303	84.1431	57.45450989	low
GSM387933	1.068493151	0	21.5203	558.5177	143.6862	37.7148	28.1871	187.6398	74.75253333	60.93603767	low
GSM387973	0.602739726	0	80.4249	631.7968	112.4515	16.959	33.8153	134.7576	74.31756667	62.74305656	low
GSM387908	1.501369863	1	48.8291	294.0042	124.9785	31.2753	29.753	118.22605	114.9588333	63.70028419	low
GSM387802	1.249315068	0	18.199	88.9619	440.2316	278.7686	10.0402	105.42375	142.6013	64.27264899	low
GSM387965	4.843835616	0	79.5724	440.3752	136.5138	52.0934	22.5122	143.4951	91.928	64.46750748	low
GSM387948	11.29863014	0	115.4393	1156.356	167.0755	203.0068	15.8256	73.40385	111.3398	64.82086255	high
GSM387916	5.235616438	1	51.8929	269.671	176.8626	38.2005	60.5844	189.7965	40.7889	68.78292335	high
GSM387953	0.706849315	0	20.4409	854.5562	198.0217	122.9894	44.7801	221.56995	54.17823333	68.92707114	high
GSM387889	0.909589041	1	58.1054	1066.9821	109.0333	55.7264	82.9108	80.023	76.31276667	70.23664023	high
GSM387932	2.180821918	1	178.1679	254.1782	128.7205	20.0908	67.1561	51.19325	57.22636667	71.38082968	high
GSM387983	4.676712329	1	35.9013	214.0006	162.9782	22.014	20.031	253.23105	85.18976667	71.57851157	high
GSM387865	2.002739726	1	71.5069	130.2548	191.2636	59.0465	29.9794	250.09055	52.48826667	72.60243136	high
GSM387897	1.997260274	0	24.2664	1122.586	91.5879	20.7249	129.247	48.3561	61.4162	72.93297234	high
GSM387962	0.739726027	1	83.4017	874.0669	187.3897	22.0239	30.4687	153.31585	105.9183	73.68225994	high
GSM387914	0.542465753	1	97.6668	147.625	158.8703	368.2023	10.4751	259.68315	56.5868	74.58666823	high
GSM387811	0.265753425	1	54.0411	239.5976	112.338	373.4187	35.2899	168.73855	106.7233	75.00584892	high
GSM387807	0.405479452	0	142.2254	140.424	145.2349	159.2536	11.2545	165.6872	99.9295	75.09024066	high
GSM387981	2.024657534	1	88.9996	104.201	150.3797	67.4471	71.5104	100.72825	96.25873333	77.2602876	high
GSM387975	1.219178082	1	65.066	555.0421	184.0046	43.1677	10.6711	43.218	250.0088333	81.33465615	high
GSM387935	0.416438356	1	133.9553	305.5582	97.1006	25.7411	92.5643	104.1418	58.8409	81.710745	high
GSM387852	1.397260274	1	56.3615	184.022	277.6392	6.2175	19.5789	152.4653	176.3594667	82.36520028	high
GSM387796	1.684931507	1	150.5247	107.1487	107.9107	262.3917	54.8384	221.30645	33.20326667	84.31087221	high
GSM387987	0.635616438	1	73.4265	175.9308	84.1351	8.8874	3.9944	331.92345	101.1577333	84.9659732	high
GSM387859	0.909589041	1	56.0781	601.7253	701.5247	17.9984	21.8079	305.33645	71.95966667	88.52210071	high
GSM387944	7.038356164	0	22.4609	585.0999	195.6656	79.9103	83.3895	177.11815	112.0951333	88.55287294	high
GSM387848	8.172602739	1	94.131	2380.9087	155.3824	74.9602	56.2726	198.2624	88.53936667	89.35211847	high
GSM387836	1.624657535	1	50.7711	214.8985	96.2007	54.2545	10.4275	317.1521	131.1193	89.56549918	high
GSM387954	1.75890411	1	18.4058	230.6218	153.0671	124.0113	24.783	195.93645	201.9029667	90.47698464	high
GSM387883	3.493150685	0	127.556	821.7799	184.544	59.8836	94.9929	81.40405	104.2553667	91.53998024	high
GSM387967	11.37260274	0	114.2668	833.6463	31.3128	135.1376	90.3301	217.48225	60.10216667	96.00320028	high
GSM387929	0.947945205	1	25.3884	282.5184	188.5573	19.6523	3.5592	479.2056	78.84493333	96.246636	high
GSM387820	10.67671233	0	114.7052	359.0367	192.9523	108.9167	126.6616	104.6965	96.71206667	102.1134148	high
GSM387900	0.490410959	0	94.8763	1505.7109	91.8136	87.4259	192.3815	87.3469	25.1481	103.1969027	high
GSM387910	1.830136987	1	14.9817	300.6064	60.3276	15.8714	85.1796	362.09655	84.85913333	105.3742434	high
GSM387971	1.936986302	1	101.199	164.936	290.1323	17.8019	43.5436	385.79725	69.60376667	106.2587652	high
GSM387885	3.158904109	0	149.1839	11792.4643	255.2371	149.0537	60.2704	74.3902	129.5571	109.2841124	high
GSM387982	6.208219178	0	19.5252	976.3321	145.5725	191.1977	203.3579	111.05175	67.7581	110.7656306	high
GSM387834	3.449315069	1	43.251	783.3158	137.9874	63.0684	8.0101	466.89635	136.1013	112.3391262	high
GSM387829	10.47671233	0	46.4864	2114.7772	107.5219	134.9993	87.9443	296.9098	142.4473	119.8670485	high
GSM387830	7.150684932	1	53.6798	191.2223	164.0658	103.0587	27.817	473.6959	130.4330667	120.0497206	high
GSM387845	0.339726027	1	25.5431	563.0463	190.6388	286.0364	185.7952	183.1623	84.30476667	120.7798521	high
GSM387857	0.663013699	1	80.4926	3285.4523	116.3682	95.2385	21.2673	524.2642	78.0387	121.4820403	high
GSM387887	0.479452055	1	2.7885	651.8588	273.0116	28.7993	222.3535	85.79335	122.7807667	123.8025892	high
GSM387849	0.936986301	1	126.9841	271.977	429.4476	36.3233	58.6322	393.79095	96.8753	125.0972034	high
GSM387823	0.542465753	1	78.2439	845.7909	116.0019	19.3462	65.7289	288.352	208.5501333	127.3560226	high
GSM387950	1.038356164	1	49.6387	3920.5561	79.4815	64.1446	1.9824	625.55375	87.90936667	127.7691137	high
GSM387881	1.008219178	1	42.1816	408.9314	66.2586	71.3694	25.0589	661.96025	68.02256667	128.8836361	high
GSM387856	2.150684932	1	85.1462	475.6582	227.6909	26.4236	29.0766	319.27035	248.0278667	130.4500802	high
GSM387879	2.564383562	1	57.1955	181.7099	105.9988	153.0692	278.5501	73.24785	67.97306667	134.0880076	high
GSM387842	1.408219178	1	78.1891	459.7036	92.7057	36.917	49.8024	428.98385	184.9664333	135.9095239	high
GSM387815	5.172602739	0	128.2253	1390.0713	36.4186	106.5157	265.339	79.15635	59.0044	138.8231711	high
GSM387869	1.715068493	1	43.1823	704.7984	121.9717	17.8041	15.8095	688.9145	107.0495667	139.6423447	high
GSM387980	0.35890411	1	46.6904	554.9241	227.2583	10.4936	43.1408	692.6142	83.33886667	145.891014	high
GSM387863	3.704109589	0	74.1772	3890.5164	363.8633	32.9398	3.2325	648.0186	123.6780333	147.2190952	high
GSM387862	0.38630137	1	70.0532	727.6673	147.804	25.1251	3.9251	696.29215	145.2879	149.7443556	high
GSM387961	1.665753425	1	88.508	1710.7578	250.1932	309.2308	95.0906	455.38585	127.1022	150.9173178	high
GSM387909	2.369863013	1	30.7891	449.4619	88.1133	17.3996	31.7418	602.87425	212.1843667	154.3289966	high
GSM387789	2.504109589	0	79.7627	784.2878	275.5928	14.0157	130.7668	499.44415	88.86583333	155.1993288	high
GSM387833	0.701369863	1	347.2347	437.4183	95.5745	23.2041	142.684	47.4485	226.1014667	159.4951406	high
GSM387851	0.893150685	1	44.4587	301.5737	439.6761	11.7813	7.4758	858.5091	92.08516667	162.2279009	high
GSM387873	8.063013699	0	262.3379	281.9078	483.0544	98.0412	220.4865	192.56505	63.36916667	164.3432895	high
GSM387791	1.671232876	0	29.0323	1619.3243	195.062	265.9457	342.4575	101.06635	83.48553333	165.014485	high
GSM387936	2.682191781	1	18.3443	533.0774	102.278	10.7228	36.4664	890.9638	87.62743333	167.4388471	high
GSM387919	0.857534246	0	47.2554	322.1437	108.8981	17.8186	2.4813	851.2332	183.8535	176.0890243	high
GSM387943	0.57260274	0	34.7648	616.3678	123.6571	27.1905	24.278	927.816	113.1292	177.4371757	high
GSM387837	3.082191781	1	52.6936	454.2717	122.7245	15.8086	2.6952	954.38065	127.3216333	179.2069395	high
GSM387955	1.065753425	1	53.9908	566.3291	116.3658	414.441	12.7937	913.76025	151.5713	186.8366299	high
GSM387870	0.378082192	1	63.9706	342.6183	85.5069	59.0461	48.0249	619.60585	310.1481	189.9271095	high
GSM387819	2.397260274	1	87.519	1388.0334	531.2246	88.1919	55.5477	552.94295	330.7454667	200.0268741	high
GSM387957	1.254794521	1	162.838	381.539	302.4152	86.6798	122.9553	848.14655	136.295	226.1270973	high
GSM387960	4.326027397	1	21.2266	1561.8677	111.618	11.4714	4.8872	1302.9948	129.0301	228.3538383	high
GSM387876	2.068493151	1	36.8703	628.2769	111.2479	67.8798	54.8677	953.6461	322.8171333	240.9379924	high
GSM387866	1.098630137	1	52.8787	2518.2273	269.4573	372.8275	4.7592	1140.1617	268.7325333	249.4245413	high
GSM387838	2.498630137	1	73.9843	4049.3348	159.4508	7.3289	15.6133	1264.81695	177.8097	250.3834324	high
GSM387853	1.364383562	1	14.5933	1346.7212	87.5775	25.1766	6.2247	1869.2659	93.46133333	301.1978137	high
GSM387875	7.290410959	0	80.5234	1771.9732	101.4974	43.9441	8.3652	1773.7944	238.8750333	332.1842382	high
GSM387795	2.224657535	0	69.4043	2355.9976	44.0939	116.3433	5.9011	2324.07575	129.0230667	385.0711433	high
GSM387840	10.62465754	0	54.9379	918.9296	115.8553	55.1999	12.4653	2300.9619	250.9102667	408.1282648	high
GSM387794	2.15890411	1	61.0653	408.4206	144.2214	363.1161	17.6347	2370.19805	299.3254667	434.7527688	high
